# Supplementary material for: Design and analysis of a performance monitoring system for a seed metering device based on pulse width recognition
Source: PLoS One. 2021 Dec 22;16(12):e0261593. doi: 10.1371/journal.pone.0261593 (PMC8694462; doi:10.1371/journal.pone.0261593)
Supplement: S3 Fig — (XLSX) [file pone.0261593.s003.xlsx]

## Sheet: Sheet1
Seed serial number	8km/h Pulse width (μs)	10km/h Pulse width (μs)	12km/h Pulse width (μs)		Pulse width (μs)	8km/h Pulse width ditribution quantity	10km/h Pulse width ditribution quantity	12km/h Pulse width ditribution quantity
1	8393	6536	5816		1-1000	0	0	0
2	6366	7471	7280		1001-2000	1	0	1
3	7598	6649	7847		2001-3000	0	0	0
4	7543	6690	9043		3001-4000	0	2	0
5	6567	6961	7695		4001-5000	4	7	12
6	9536	9247	5302		5001-6000	35	53	69
7	7564	7109	7519		6001-7000	578	634	678
8	6533	8287	6414		7001-8000	1166	1125	1089
9	6634	8986	7656		8001-9000	543	525	525
10	6478	7250	5702		9001-10000	151	127	101
11	9762	7909	7239		10001-11000	8	14	8
12	8829	7606	6878		11001-12000	4	2	3
13	6892	8112	7536		12001-13000	1	4	3
14	5507	5900	7051		13001-14000	6	3	0
15	7123	8443	7127		14001-15000	1	2	8
16	8090	8303	8030		15001-16000	2	1	3
17	7615	7028	7472		16001-17000	0	0	0
18	5956	6542	9085		17001-18000	0	1	0
19	8588	7516	6522		18001-19000	0	0	0
20	6662	6318	6613		19000-20000	0	0	0
21	7252	7554	8052
22	6816	8028	7069
23	7705	8166	6724
24	7276	7612	8479
25	8353	5493	7925
26	8450	8823	7704
27	7084	6585	9027
28	8473	7269	8527
29	7290	7851	8335
30	6982	8037	5430
31	7094	6402	8534
32	5802	7712	8666
33	9052	7777	8979
34	7963	6975	6574
35	7131	8315	7571
36	7335	9031	7619
37	8169	9528	7678
38	7387	9635	7724
39	8593	6054	7088
40	7179	7002	6653
41	7772	7817	7290
42	6753	7187	8509
43	7903	8021	6831
44	6686	13544	4984
45	6570	8457	7317
46	7047	12219	6451
47	9088	8883	8837
48	7662	8308	6931
49	4114	7235	7286
50	7856	9153	7561
51	6246	7597	8584
52	7930	7625	7754
53	8250	7303	6981
54	6499	8404	8855
55	7397	6556	6588
56	7558	7284	6310
57	8631	8358	7816
58	8158	10393	6123
59	7554	8348	7992
60	6468	6367	7059
61	8325	8296	7280
62	7733	7512	8425
63	6868	8551	6790
64	7240	8728	7123
65	9548	6663	7758
66	8566	4110	8588
67	8216	8217	8088
68	6556	8684	7296
69	6725	8336	6968
70	6985	7949	7773
71	7771	8305	6893
72	8054	8770	6773
73	8036	5831	6668
74	6799	7590	7040
75	7748	7813	8118
76	7353	6292	6473
77	6661	8277	10065
78	9143	7075	7298
79	6755	6220	7598
80	6487	8306	7234
81	8859	6592	8589
82	7696	6038	8172
83	7544	6642	8536
84	6858	6609	7321
85	8802	8454	9401
86	8034	7624	7525
87	7652	7635	6497
88	7061	7486	6877
89	6827	8152	5786
90	6774	6975	4940
91	7612	8112	8170
92	6932	6513	6821
93	7987	6576	7422
94	7867	6936	8755
95	6521	8410	7007
96	9723	6266	6917
97	7101	7857	8275
98	6355	6941	7361
99	7304	8170	7645
100	8429	7928	6937
101	7799	7467	6375
102	7747	5488	9328
103	8054	7353	7578
104	8706	7811	7215
105	7631	6998	6906
106	7844	8188	7209
107	8518	6643	7493
108	6852	7553	7880
109	7410	7987	8050
110	6425	6878	6439
111	8734	7175	7672
112	6936	6400	5875
113	7323	6332	7434
114	7787	8028	6471
115	8717	8396	7520
116	6106	6939	7112
117	8943	6405	8053
118	6410	7246	8745
119	6677	7300	9065
120	7086	9337	9157
121	8021	15154	8965
122	7179	7904	6743
123	8661	6298	7221
124	7436	8593	6913
125	7236	7419	8531
126	7724	6874	7463
127	6909	7088	6578
128	7241	7828	7756
129	6797	6986	8111
130	7321	7380	7483
131	7057	6986	6415
132	7156	8097	6340
133	7955	7472	7713
134	8463	8532	7613
135	8205	9028	7663
136	7410	7199	12063
137	8005	6996	8451
138	8755	7860	6821
139	7418	7240	7085
140	7318	7078	6870
141	7266	6304	8221
142	7271	6558	6478
143	7300	8923	6566
144	7038	6462	6808
145	7077	8525	6922
146	9616	9404	6568
147	8011	8530	7174
148	8188	7272	8861
149	8625	6766	7655
150	8363	8238	6746
151	6971	6927	6898
152	6941	6385	8388
153	7077	7368	7409
154	7541	8393	7930
155	7428	7088	6695
156	8248	7237	8008
157	6566	6985	8366
158	6733	8072	7635
159	6650	7362	7707
160	6469	9299	8245
161	7643	8714	7071
162	9593	7857	8617
163	6814	7442	9322
164	8068	7481	6451
165	9072	8415	8457
166	8719	7390	8601
167	7668	7930	6176
168	7985	8014	8246
169	7389	9777	8171
170	7528	6724	9003
171	7094	9208	6869
172	8159	8111	7230
173	7380	9179	7399
174	8718	8075	6643
175	7070	8373	7410
176	7015	6253	7529
177	7334	7705	7972
178	6457	6342	8397
179	5736	8717	7999
180	8169	7281	5990
181	8559	7079	7680
182	7645	7346	6287
183	7499	6951	6502
184	8254	7431	7632
185	8315	6303	7711
186	7509	7359	7216
187	7712	4445	9365
188	7145	7928	8316
189	7569	7306	7699
190	7232	7270	8258
191	7852	6993	6275
192	8720	7275	4333
193	7329	6729	8328
194	8879	7777	8520
195	6691	8902	7206
196	7882	7772	8235
197	7115	5452	6817
198	6865	7147	6846
199	7215	6783	8396
200	7803	6353	7065
201	7175	6663	7589
202	7570	7583	6553
203	7610	7325	6850
204	7727	9448	6582
205	7450	6729	6084
206	12876	8324	7219
207	7222	4701	6468
208	7053	9111	8639
209	7138	7888	8515
210	6597	7767	7529
211	7273	8516	8187
212	6989	7519	7016
213	7047	7204	6623
214	6202	7416	7200
215	7416	7497	7471
216	7456	7689	6778
217	7097	7939	8265
218	8167	9722	6246
219	9263	7295	8590
220	7317	7396	7048
221	9144	7245	8276
222	8221	6767	7787
223	7450	9181	7087
224	7249	6322	5794
225	8417	7656	6272
226	9391	6476	8290
227	9348	7086	6699
228	6223	7143	7952
229	8544	8440	8249
230	7955	8074	8025
231	7997	7488	6898
232	6668	6442	6684
233	6806	7374	5550
234	8626	7417	6909
235	7834	6970	7995
236	7018	9055	5546
237	7692	7598	6416
238	6856	8158	8174
239	6700	7850	6561
240	7776	8410	7417
241	6706	7514	8836
242	6901	7597	6994
243	8275	7870	7889
244	7989	7272	6061
245	8560	7311	7041
246	6518	8203	6336
247	5894	7148	6864
248	9057	8844	7407
249	8163	7973	9621
250	8445	7781	8992
251	7603	8168	6124
252	8450	7422	7313
253	8295	7356	7976
254	6475	6932	10829
255	8599	8598	8597
256	7218	8326	6992
257	7373	8941	6943
258	6377	7247	7530
259	7110	7464	6626
260	5856	6961	7874
261	7050	7073	7875
262	8031	6365	9751
263	8741	7417	7566
264	9717	6981	6864
265	7354	6652	8221
266	6578	7078	7186
267	6529	7387	7033
268	7544	7133	5934
269	6920	8418	5718
270	7064	6789	7175
271	7609	7319	7194
272	7403	7306	7621
273	8694	7310	6330
274	7915	6393	5207
275	7117	6908	6408
276	8137	9969	7255
277	8971	7371	6979
278	7065	6970	6746
279	7580	8759	6367
280	8525	8495	6048
281	6597	7571	7528
282	7033	8336	8411
283	6300	6597	8248
284	5766	6238	7531
285	6994	6414	6714
286	7901	7058	7726
287	8788	8166	7157
288	7151	8794	6678
289	6156	8146	7559
290	6810	7424	7018
291	7871	7177	9503
292	8150	7315	8165
293	6919	7695	8406
294	6952	7709	6160
295	7384	7368	7281
296	6431	7768	8328
297	7691	7148	7011
298	6416	8510	8053
299	7330	7262	7159
300	6751	8140	6373
301	6342	6594	7471
302	7945	6866	8999
303	7301	7602	7345
304	6590	6831	8514
305	6794	7589	6971
306	6607	6703	6465
307	7664	7031	7448
308	9161	8939	6280
309	7757	6114	7301
310	7962	7751	7344
311	9074	9498	7416
312	8212	7736	6584
313	7965	7764	7538
314	7365	7304	8168
315	6562	7113	8687
316	6847	7611	7100
317	7893	6658	9592
318	9267	6422	8117
319	6461	6556	11675
320	7474	7464	6904
321	7655	7646	14392
322	8029	7110	6296
323	6895	6746	6599
324	7227	9183	7176
325	9155	6368	7538
326	6830	8143	7408
327	6929	7747	7789
328	7619	7253	7608
329	6181	7612	6906
330	7208	6896	8954
331	5636	6702	6577
332	6740	7777	8403
333	6684	7978	7387
334	6942	8656	6714
335	7776	7818	6886
336	7797	8037	7887
337	6883	7864	8903
338	5993	6989	9414
339	7535	9047	7887
340	7809	6822	6521
341	7655	6931	8103
342	9592	6283	6933
343	7935	6995	6913
344	7098	8478	7980
345	8479	8444	6170
346	6664	7732	7371
347	7043	7311	7781
348	7765	7018	7822
349	7060	7086	7834
350	6991	6482	6913
351	6225	7285	6095
352	6567	7616	5966
353	8241	8616	6275
354	6469	8308	9416
355	7056	9936	8701
356	8287	7825	7337
357	7431	7121	7742
358	7401	6615	6714
359	6896	6915	6738
360	7624	9952	6778
361	6576	7161	7320
362	7516	6507	8114
363	6718	8397	6639
364	7104	6770	7499
365	8878	8457	8601
366	6736	7542	8157
367	6878	7870	7281
368	7635	7714	8011
369	7115	6811	7946
370	7659	6579	6017
371	6866	6500	6583
372	7663	7821	8237
373	7062	8106	7311
374	7176	7437	7141
375	7703	7705	7369
376	6613	7495	7872
377	9182	7860	6248
378	7965	6763	7491
379	6720	8390	7044
380	6830	5819	7292
381	7109	6836	6975
382	7166	6953	7902
383	6146	8108	10162
384	8803	6777	6662
385	8139	6288	7240
386	7262	6394	6962
387	6625	6606	8199
388	6983	7207	6188
389	7451	7518	7241
390	7896	9247	7425
391	9309	7163	6947
392	8615	12586	6884
393	7631	7482	8267
394	6672	7086	8688
395	7297	6608	7467
396	7872	8987	7292
397	8573	7367	6662
398	7985	8177	8036
399	7336	8328	5857
400	9455	7039	7137
401	5712	6719	7802
402	7141	7953	7193
403	6868	6981	6250
404	7698	6658	6981
405	8732	7704	7495
406	7881	9198	6990
407	6516	6366	7109
408	6856	8097	7899
409	7775	7761	6663
410	7023	6637	7066
411	7596	6671	6762
412	7051	9089	5670
413	8275	6052	7457
414	8086	6657	6452
415	7125	6417	7378
416	7517	8959	9352
417	6579	7168	7274
418	7423	8256	7505
419	9206	7847	8298
420	6957	7407	6894
421	7524	7502	8516
422	7391	8860	6746
423	6738	7957	8535
424	6933	7825	7374
425	6709	6394	8337
426	9897	6511	7032
427	7080	6082	7309
428	5812	6554	8865
429	7144	6614	8275
430	6966	7355	6834
431	7312	7478	8145
432	7879	8079	8055
433	6230	6932	7466
434	9868	10005	7624
435	6440	7297	7346
436	7249	6641	7852
437	8895	7299	6719
438	7738	8353	8615
439	8372	7417	7741
440	7954	6619	6370
441	7907	8623	5295
442	7586	7945	6447
443	8998	8119	8421
444	7753	4815	6832
445	8382	6845	7631
446	8706	9216	8511
447	8287	7276	7499
448	5939	6464	7644
449	6205	6949	7908
450	7318	7443	6529
451	6566	6733	7134
452	7318	8722	6508
453	6760	6928	6722
454	7387	7788	8592
455	7176	7884	9160
456	8275	7242	7123
457	8774	8128	6892
458	9275	7552	8308
459	7576	6759	7886
460	7280	7199	7583
461	6930	7788	10144
462	7054	8779	7314
463	7300	7569	8227
464	7178	6972	7074
465	7652	7635	7737
466	6383	8926	7305
467	7715	7337	7874
468	7606	7024	6111
469	7472	7096	5491
470	7066	6958	7302
471	6845	6875	7242
472	7614	7991	8342
473	5794	7275	6402
474	9505	7052	8922
475	10109	7752	6925
476	8799	6971	7106
477	6377	7447	7851
478	7170	9354	8841
479	6168	7188	7295
480	7666	7904	8473
481	7883	8252	6377
482	8100	7587	7860
483	7718	7605	8049
484	7656	7110	7149
485	8403	6935	7443
486	6586	7055	7252
487	8299	7449	7967
488	7370	7310	8006
489	6702	5409	8466
490	8913	7103	8359
491	7730	6962	8233
492	7303	7106	7473
493	6660	7635	6790
494	7442	7949	7308
495	7385	7247	7329
496	7902	7116	7594
497	7262	7358	7065
498	7411	8035	7717
499	6664	8702	8491
500	7006	6583	7546
501	7760	7463	7171
502	7907	7015	5922
503	8135	8567	6505
504	8066	9283	9342
505	7223	9415	7574
506	6773	7752	9266
507	7477	6112	6702
508	7287	7123	7076
509	6733	7358	8470
510	8622	7022	5976
511	7284	7888	9685
512	7511	8721	7747
513	7500	7538	7224
514	7146	6788	7527
515	6872	7111	7686
516	8434	6810	7429
517	6752	7636	7388
518	7792	8463	7103
519	8993	6751	8547
520	6528	7932	6711
521	8775	6946	6604
522	6492	6897	6629
523	8171	7781	6922
524	7588	10886	9397
525	7698	6719	8607
526	6986	7282	7523
527	7517	7409	6799
528	8458	8312	7279
529	9704	7766	7404
530	8353	7078	8815
531	7837	7546	7917
532	8039	6945	7800
533	6756	8170	8154
534	8004	6568	8450
535	6966	7490	8729
536	6714	8402	7394
537	8794	7676	8149
538	6820	6975	6066
539	7836	6514	6884
540	6552	7566	6707
541	6467	8488	9067
542	7509	7041	7627
543	8368	7678	7467
544	8091	9397	6896
545	7887	6394	8622
546	8474	6615	7574
547	6751	7290	6638
548	8220	6564	6793
549	8573	9504	7394
550	8764	9286	7480
551	7083	5316	7798
552	9026	7516	7970
553	7109	6730	6471
554	6877	6702	6395
555	7716	8298	7264
556	7548	7429	7637
557	7105	8175	6565
558	6871	7595	6149
559	8213	7237	7665
560	8810	8381	7953
561	6453	7165	7510
562	8240	6815	7864
563	6548	6477	8014
564	7822	7272	6705
565	7710	7289	6733
566	7670	6946	7030
567	7554	6655	6330
568	6804	6573	7845
569	7360	7136	8398
570	7380	7583	8327
571	7279	7574	7009
572	7282	8402	7391
573	6832	6461	6171
574	7066	7450	8328
575	7441	7560	8022
576	6988	7302	7890
577	6802	6972	6594
578	8061	7085	8188
579	8115	8030	7910
580	8386	7358	8125
581	7289	7911	7259
582	6616	7217	6296
583	7179	8577	8708
584	7332	7161	9421
585	9251	6665	6867
586	6761	7343	6639
587	8933	9425	14519
588	6446	8168	8076
589	7070	7472	9167
590	9385	6702	8421
591	6947	6696	7884
592	8631	7731	7379
593	7248	8512	6998
594	8236	6876	6644
595	7885	6493	7240
596	7882	7415	8188
597	8826	8596	9224
598	8071	7530	6764
599	8863	7922	7250
600	6734	7185	8216
601	8751	9161	8119
602	7214	8009	6963
603	7322	6326	8666
604	7161	6752	7711
605	7516	8962	7703
606	7740	8923	14601
607	8227	6776	8084
608	6994	7093	8860
609	7213	9808	6744
610	7674	6650	7298
611	7493	7928	8369
612	6995	8330	8401
613	9533	7847	6765
614	7672	7199	7326
615	7987	6856	6594
616	8129	8226	9403
617	7128	6916	7284
618	13835	7217	6521
619	7988	7504	7294
620	7776	5395	8234
621	7607	6729	9472
622	10011	7341	8116
623	7075	7016	7637
624	8821	8259	7457
625	9314	7670	7685
626	7482	6242	8293
627	8201	8998	6620
628	7240	7713	14460
629	7251	9525	7211
630	8357	8074	6415
631	8796	7654	6582
632	7692	7490	7390
633	7544	7942	7684
634	8033	7960	8306
635	7202	9280	6432
636	8411	8043	7004
637	7054	8667	6985
638	7196	5849	8030
639	6696	7489	7783
640	6818	7054	8202
641	8334	7076	7065
642	9239	7467	8021
643	7683	8292	7446
644	7708	8189	6995
645	7659	6616	6246
646	8342	7200	6063
647	6142	7361	7738
648	8052	6261	8089
649	8629	8037	6746
650	6669	7539	8544
651	6519	7396	7462
652	7223	7019	8207
653	8407	9049	7282
654	8151	7210	6707
655	7001	8061	8196
656	7751	7806	8409
657	7364	8955	8901
658	6898	8447	7497
659	7220	7182	7838
660	6765	7057	8378
661	7278	7623	7443
662	7269	8251	6883
663	6948	7028	8913
664	8153	7086	6537
665	8212	6006	7204
666	9145	6952	6442
667	9106	7221	6660
668	9121	8702	8234
669	7419	7845	8281
670	6504	7600	7414
671	7923	7106	6819
672	7562	9006	6743
673	7731	7022	6145
674	7592	8130	7384
675	7614	6404	7564
676	7247	7722	7065
677	8323	8383	6545
678	7275	7941	8087
679	6495	7910	7660
680	8097	6835	7150
681	7711	7039	7552
682	7224	5025	6802
683	6994	7001	8001
684	7539	6793	7724
685	7846	10108	8109
686	8987	7210	6528
687	7999	5582	7013
688	7254	7381	6413
689	6677	5865	5888
690	6926	5874	6799
691	6982	6884	7700
692	7324	7128	7225
693	6525	7167	7702
694	8177	8365	6927
695	8359	7375	7391
696	7521	6959	6721
697	7012	7497	7819
698	6583	8784	7522
699	7746	7372	6599
700	7144	7289	7696
701	7412	6885	7339
702	7317	7558	6579
703	7851	7184	7248
704	8954	7716	7748
705	6918	7783	8249
706	6686	7155	6821
707	6815	7365	8927
708	6421	7830	7330
709	7575	6878	6259
710	7956	6738	8528
711	5938	7949	7595
712	7287	8852	8975
713	7674	6857	7110
714	6276	6913	7648
715	6070	7959	7177
716	6893	7191	7779
717	6451	6543	7182
718	6882	7299	8063
719	6762	7956	7788
720	6927	7869	8650
721	7269	7324	8674
722	8049	7426	7480
723	8847	6791	5855
724	7168	7664	7969
725	6863	6386	7757
726	6338	7695	9197
727	8746	8726	7753
728	7867	6918	8097
729	7374	7004	7857
730	6883	7221	6958
731	7333	6340	8459
732	8387	7094	8011
733	6687	7276	7049
734	8282	7347	7347
735	15649	7173	6574
736	6821	7781	6439
737	8019	6195	8095
738	7425	7419	7556
739	7716	7348	6270
740	9153	6053	6137
741	6295	7744	7901
742	8587	7048	7404
743	7240	12344	7569
744	7335	7314	5923
745	8358	6865	14254
746	9454	7165	6478
747	6444	7949	7226
748	6999	5897	8453
749	9668	7683	9806
750	6600	8569	6032
751	7444	7649	8973
752	8376	7679	6998
753	7239	6803	6723
754	8443	8047	6421
755	7930	7068	7261
756	6673	7797	6807
757	8440	5460	8713
758	6542	7608	6896
759	9897	7222	7929
760	6618	8308	9000
761	7891	7608	7317
762	6742	5447	7654
763	7384	7550	5780
764	8173	9075	6721
765	6559	6873	7455
766	7601	7557	8339
767	6552	8523	6969
768	6864	7444	8159
769	8450	7022	8764
770	7729	6478	5881
771	8373	7841	7479
772	6128	7736	6777
773	7661	7586	8323
774	8129	7953	7678
775	8157	6742	8191
776	7392	7060	6939
777	8600	7016	8099
778	7910	8254	6259
779	7347	7899	7279
780	8106	9003	8046
781	7788	13682	7615
782	7752	6347	6729
783	7830	8226	6030
784	8723	7967	7653
785	8066	7283	6549
786	7845	6494	6760
787	8244	6892	4795
788	7496	8378	7979
789	7883	6975	7497
790	7445	7436	6084
791	7472	7092	6815
792	7523	7838	7410
793	8896	6401	7499
794	8431	9874	7027
795	9488	5994	8081
796	7050	7567	7484
797	7152	6690	7060
798	6990	6254	6735
799	6935	8839	12626
800	6556	6380	7319
801	7017	9551	7853
802	7712	7339	6657
803	9210	7040	6459
804	6921	7410	8076
805	7246	7818	7615
806	7511	7389	6363
807	6901	8476	7801
808	8726	8064	7704
809	8460	6317	7023
810	8324	6544	7553
811	7649	7110	7184
812	6628	8186	6786
813	8439	7115	9978
814	7432	7559	6131
815	8243	8112	7417
816	7712	6864	6073
817	7733	7168	7350
818	7109	7118	7902
819	8102	8570	4717
820	7134	6195	7431
821	5940	8917	8070
822	8952	11798	6636
823	7011	8172	6207
824	8833	7372	8628
825	7745	8302	7178
826	8271	8237	7464
827	7458	8011	7046
828	7880	8095	7117
829	6928	8192	8562
830	7147	6200	6619
831	6858	9185	8612
832	7657	7314	8236
833	8263	6706	6893
834	5123	7568	7395
835	6336	9482	8390
836	6341	7594	7828
837	7477	8508	7501
838	9163	6651	7313
839	7736	9678	7393
840	8088	6552	7517
841	9808	6394	7308
842	6765	7413	7679
843	7335	7000	7286
844	7524	7330	8261
845	8269	7207	6237
846	6837	6385	7968
847	7122	8922	6646
848	7040	6698	6216
849	7724	6478	7273
850	6550	6926	6680
851	8674	7231	7310
852	7780	6866	7519
853	9423	7001	8889
854	8042	6814	7437
855	7971	6820	6922
856	7780	7172	6785
857	6649	8463	7604
858	9231	8104	8512
859	7593	7331	6605
860	7462	5841	7079
861	6303	8298	8632
862	7938	7843	9078
863	7282	7225	7364
864	6970	7006	6733
865	7613	6981	7792
866	6671	8504	7868
867	9450	6745	6733
868	6571	7355	6596
869	5975	7411	6470
870	6777	6349	7598
871	7071	8904	6104
872	7451	7827	7569
873	8686	7526	9051
874	7625	7765	6616
875	7673	6851	7080
876	7540	7232	8173
877	9175	6961	6642
878	7858	8132	9760
879	8004	7150	6871
880	9733	10247	6583
881	7646	5701	6450
882	5403	7041	7488
883	8030	7289	8070
884	7669	7300	7105
885	7694	8094	7415
886	7159	8739	9044
887	6474	9082	6843
888	5708	7747	6820
889	7051	6907	9599
890	9560	6430	7376
891	7325	6831	7531
892	8648	6365	8832
893	8489	8477	8747
894	7142	7221	7294
895	7067	7405	6780
896	8438	7046	6926
897	6892	8732	8363
898	8589	8722	7274
899	8299	8380	7733
900	6866	7043	6785
901	7925	6590	6924
902	7560	7102	8157
903	8642	5953	7318
904	6977	6575	7948
905	8207	7099	7496
906	7485	7502	6681
907	6342	7850	6140
908	8467	8305	7892
909	7368	6780	6593
910	8371	8080	6807
911	9184	8902	7014
912	8875	6757	6596
913	6757	8380	8377
914	7853	6711	7272
915	8246	9131	6496
916	5821	7459	7891
917	7605	7705	9255
918	6268	6925	7449
919	6769	5463	7137
920	7001	7833	7974
921	7399	6142	8882
922	8594	7385	9071
923	7614	7905	10113
924	6985	6742	7787
925	8484	8173	7381
926	7543	8741	8391
927	7458	7814	7952
928	9200	8025	7534
929	6995	6921	7819
930	6926	7609	7604
931	6965	11745	6993
932	9033	6830	8385
933	7805	8385	7620
934	8403	7442	7104
935	7410	6998	8103
936	7415	6361	8036
937	8339	7973	5788
938	8576	6668	7209
939	7516	8046	7914
940	8858	7912	8185
941	6879	6053	6376
942	6956	3963	7222
943	6698	10232	6492
944	7379	7088	6688
945	6097	8104	7747
946	7737	7738	6937
947	7892	7828	7068
948	6160	7021	7254
949	7610	7190	5874
950	6834	7386	8277
951	7495	8823	8817
952	7899	8735	6806
953	5993	7221	6230
954	6963	6461	7328
955	8030	7651	8734
956	7349	7992	6885
957	8579	7829	7552
958	8407	6253	6372
959	7615	7392	6852
960	7390	5636	7208
961	8580	9226	7557
962	6765	6678	7023
963	7804	6785	7838
964	8336	7275	8535
965	7928	7322	11603
966	7229	7603	7889
967	6578	8617	9493
968	9046	8889	6231
969	6810	7205	6551
970	7530	7686	8278
971	7366	6448	6908
972	8858	7692	7549
973	8742	6006	7290
974	8142	7801	5403
975	7916	7304	7905
976	7521	8473	8841
977	8640	6986	9194
978	7444	7823	8698
979	8759	6445	7104
980	7435	7835	6975
981	7949	6960	7517
982	7269	7270	6896
983	7871	8671	8117
984	7532	6935	7318
985	7532	6691	8074
986	7826	7944	9094
987	7605	5801	6740
988	7214	6777	6714
989	6727	6712	7633
990	7506	6750	9147
991	8114	6307	8102
992	9425	7690	6439
993	7045	6973	6501
994	7839	9089	7433
995	6624	7415	6453
996	7611	5953	6730
997	8118	9039	7559
998	8674	7217	6246
999	7453	8597	7914
1000	6562	7262	7557
1001	7337	8330	6935
1002	6256	7391	7745
1003	5028	6860	7029
1004	8373	7550	8066
1005	7369	6085	8212
1006	6554	7798	7639
1007	7009	9203	6764
1008	7594	6224	6106
1009	8275	7072	8177
1010	7353	7061	7079
1011	7240	7704	7919
1012	7709	6221	7653
1013	7517	7986	9548
1014	7139	7236	8032
1015	6773	7249	6882
1016	6959	8030	8545
1017	6785	8056	7317
1018	8060	7086	6924
1019	7039	8279	8108
1020	9513	8184	6450
1021	8467	7514	7631
1022	8977	6321	8759
1023	8445	7386	6501
1024	6794	7597	7858
1025	6901	9636	7607
1026	7462	7674	7475
1027	6614	7931	8823
1028	7623	7656	7666
1029	7980	5993	6319
1030	7969	7149	8305
1031	13479	8757	6625
1032	6231	7765	7112
1033	8244	7857	7260
1034	6260	8552	6968
1035	6323	8156	7454
1036	10063	7628	7921
1037	7089	6335	8552
1038	6499	7845	7472
1039	8376	6476	7577
1040	7908	7684	6983
1041	8920	7571	6758
1042	6496	6813	7559
1043	6787	8684	7640
1044	6788	8217	6423
1045	6875	6730	7505
1046	7687	7637	8654
1047	7705	6503	7406
1048	8395	6902	6464
1049	7066	7703	8212
1050	7819	8649	7457
1051	8453	7149	7687
1052	7555	7944	6569
1053	6651	7579	7018
1054	7779	6963	7884
1055	7618	7009	7366
1056	7089	7038	6887
1057	6941	7361	7626
1058	9163	7899	8746
1059	7719	9200	7607
1060	5742	4226	7150
1061	8651	7743	7069
1062	6236	6384	6767
1063	6609	6924	8263
1064	6521	9055	7818
1065	6171	7209	6947
1066	7789	6747	6744
1067	6746	7950	8172
1068	8564	7009	7137
1069	7362	7598	8055
1070	6783	6821	7209
1071	14815	7221	7022
1072	9016	6412	9048
1073	8429	8078	6993
1074	7108	8330	7452
1075	7154	7345	8042
1076	6207	7120	6953
1077	7206	7884	8928
1078	6962	7232	7049
1079	6290	7142	6885
1080	6487	7548	6810
1081	6939	5812	7581
1082	8069	8617	7183
1083	7598	6293	7871
1084	7490	9415	7223
1085	8954	8312	6803
1086	7187	6335	8906
1087	8722	6043	7218
1088	7397	8065	7305
1089	7619	6935	7020
1090	7720	8099	6865
1091	7016	8712	6984
1092	6823	8327	7331
1093	7525	6836	6661
1094	8353	6920	6994
1095	6708	7352	7621
1096	7089	8257	8527
1097	6780	7276	8037
1098	7699	7904	8117
1099	7345	8685	8211
1100	6886	8247	8613
1101	7645	8030	6936
1102	7718	6965	7427
1103	7415	7121	7466
1104	7537	7235	8754
1105	7178	6757	7850
1106	7293	7075	7626
1107	7753	6325	7657
1108	8253	8766	7682
1109	7891	7089	8391
1110	7214	6817	9133
1111	8020	6700	7661
1112	6845	8048	7275
1113	7563	6709	6821
1114	7931	3854	6998
1115	8303	7422	7697
1116	8694	8173	8089
1117	4750	7369	6962
1118	7533	6779	8333
1119	8760	8815	7625
1120	8590	7078	6918
1121	13390	7475	7550
1122	7044	7077	7146
1123	8449	7993	7945
1124	8161	6207	7498
1125	6692	7058	6538
1126	8964	7624	8366
1127	7090	7560	6465
1128	9052	6393	6888
1129	7176	6717	8570
1130	7655	6643	6935
1131	7995	9594	7043
1132	6871	7708	8467
1133	6579	7834	7338
1134	7158	7329	8376
1135	8031	6938	6766
1136	7114	9557	8364
1137	8941	6457	7769
1138	7554	6879	7723
1139	8725	8504	6976
1140	7906	9480	5955
1141	9296	8967	7782
1142	7618	8095	6572
1143	7033	8674	8841
1144	8885	7241	7214
1145	6987	7334	6085
1146	7247	8346	8439
1147	7831	8645	7432
1148	5620	6258	7067
1149	8343	9206	7615
1150	6842	8110	7804
1151	8491	8678	7725
1152	7647	8251	7737
1153	9243	6082	7812
1154	7814	5975	6691
1155	11957	7301	7213
1156	8207	7373	10218
1157	6442	7144	6614
1158	7100	8139	4603
1159	7841	6636	7956
1160	6852	9100	6936
1161	9186	7971	8250
1162	9025	8435	6836
1163	7436	8969	7485
1164	6688	8008	7837
1165	8520	7476	5984
1166	7392	6981	7382
1167	7169	8453	7987
1168	7727	6937	6786
1169	7117	7645	6774
1170	6995	7211	7469
1171	7362	7156	6775
1172	7548	8545	7812
1173	7671	8228	8071
1174	7161	7491	7490
1175	6480	9301	7237
1176	6797	4334	7476
1177	7852	9427	6398
1178	7380	7651	7888
1179	7906	6851	6688
1180	7462	7338	7399
1181	9287	7923	6919
1182	7435	8156	6874
1183	7186	7399	8051
1184	7093	8816	6061
1185	7727	7441	7232
1186	7605	6700	7088
1187	8510	7066	9405
1188	10149	7241	7813
1189	6972	7675	6617
1190	8563	6342	7411
1191	6334	6188	6781
1192	7909	6567	6897
1193	7369	6597	6190
1194	7875	7148	6842
1195	6871	7098	7658
1196	8149	7991	7525
1197	7015	6722	7945
1198	7824	7815	6101
1199	8623	6339	6241
1200	7081	7150	8308
1201	6855	8391	7542
1202	8946	7913	7747
1203	6987	8479	6842
1204	9875	6181	8220
1205	8473	7137	8275
1206	7586	7627	7574
1207	8679	6424	7874
1208	6580	7407	8174
1209	7562	6692	9292
1210	8120	6905	7906
1211	7088	8430	7452
1212	6081	6999	8808
1213	7048	6509	8244
1214	8409	10215	6056
1215	6585	8343	6989
1216	7221	6702	8716
1217	6876	8164	9034
1218	7510	7868	7469
1219	6835	8229	6716
1220	8181	6560	7932
1221	7323	7876	7517
1222	7438	6738	7366
1223	9143	7638	6951
1224	8354	7388	6671
1225	6930	7891	6826
1226	8154	6849	8009
1227	8866	6901	6842
1228	8573	6409	7889
1229	7883	8106	6088
1230	5573	7870	8328
1231	6657	8778	6073
1232	6809	8137	8621
1233	6698	7923	7467
1234	7946	7813	8387
1235	7572	6923	7222
1236	6912	8223	8639
1237	7279	7054	9168
1238	9278	8818	7154
1239	7452	6819	7562
1240	7757	7256	6696
1241	6551	7307	8381
1242	7754	8290	6936
1243	8729	8407	7703
1244	6935	8543	6969
1245	7511	8122	6653
1246	9063	8151	6772
1247	8584	7753	5988
1248	6327	7359	7071
1249	7932	7007	9396
1250	7879	6175	6685
1251	8452	7258	7243
1252	9048	8946	7957
1253	7781	7273	7198
1254	7749	8003	8161
1255	6583	8049	7744
1256	8954	6922	7373
1257	6023	7017	6981
1258	7040	10288	7375
1259	7534	9221	8002
1260	8758	6924	7439
1261	9088	6790	6693
1262	7528	7089	7076
1263	9079	7267	7846
1264	8793	8710	7474
1265	6676	8092	7367
1266	7276	7384	6199
1267	7955	8007	9200
1268	8441	7165	8390
1269	7175	6371	7502
1270	7585	7065	7517
1271	7362	8227	7240
1272	7495	7564	6812
1273	7335	7685	6523
1274	6548	7689	7422
1275	6922	8462	9089
1276	8284	8024	7914
1277	9881	6813	6752
1278	6428	7805	6857
1279	8136	9329	7531
1280	8412	7277	7671
1281	7623	6736	6565
1282	8593	8292	7099
1283	7951	8043	7017
1284	6664	9183	9402
1285	6822	12530	7093
1286	7554	7941	8612
1287	7940	7698	7327
1288	8360	7080	5957
1289	8521	7103	7627
1290	9396	9434	6713
1291	6683	6786	7309
1292	6324	6108	7007
1293	7659	6485	7165
1294	7770	5899	8449
1295	9190	8797	7680
1296	8137	7423	7445
1297	6973	8032	9051
1298	8484	8082	6475
1299	7953	6890	6878
1300	6365	6206	7536
1301	6729	7264	6582
1302	7411	7775	7060
1303	8227	7023	6697
1304	8596	7806	8872
1305	8551	7500	8230
1306	7862	6935	8917
1307	8053	8229	5413
1308	7767	7121	7495
1309	6693	8065	8091
1310	6945	7203	7639
1311	8111	7136	8547
1312	6245	7135	8037
1313	8071	7220	6978
1314	6539	6612	8791
1315	8043	6768	7847
1316	7225	6834	7384
1317	6656	6868	7380
1318	9086	6953	6695
1319	9175	6415	7216
1320	7030	7275	6978
1321	7303	7945	7664
1322	5659	8435	5648
1323	7534	6923	8091
1324	6679	7178	7294
1325	7034	6695	8364
1326	7336	7173	7555
1327	8056	7209	6831
1328	8267	8087	8505
1329	9013	7696	8945
1330	7986	8756	6751
1331	7909	7329	7432
1332	7471	8192	8213
1333	6368	6614	7652
1334	6442	7918	8509
1335	7405	6921	8876
1336	7521	9271	6867
1337	8985	7776	6149
1338	7655	7454	6893
1339	7371	7534	7799
1340	7793	7879	5919
1341	8139	7257	8375
1342	6475	6653	7053
1343	7091	9057	14032
1344	7607	7605	7183
1345	8340	8425	6286
1346	7951	6773	6538
1347	8413	6921	6634
1348	8192	7625	7325
1349	7243	6566	6743
1350	7652	7977	7087
1351	7006	7727	7807
1352	7294	6936	6472
1353	7615	8287	8717
1354	7384	8224	6997
1355	7792	9522	7229
1356	7745	7620	7499
1357	7533	7700	6000
1358	6762	6901	8182
1359	6652	6334	6906
1360	7927	6166	7590
1361	8107	7009	7019
1362	7528	7716	7674
1363	6484	7630	7522
1364	7322	7524	7656
1365	7167	8604	7162
1366	7064	7794	7489
1367	7567	6888	7667
1368	8096	8148	7295
1369	6592	7299	7720
1370	8235	8601	8287
1371	7383	6501	7532
1372	6231	7200	7355
1373	6824	8295	5854
1374	7554	8443	5481
1375	6554	7637	7425
1376	8074	7835	8882
1377	6856	9494	8989
1378	6694	8167	7131
1379	7556	8407	6742
1380	7813	8073	8381
1381	7138	7619	9758
1382	7413	7501	8683
1383	7543	7978	8518
1384	7484	7555	6880
1385	6973	6818	8067
1386	6701	8220	5957
1387	7966	7560	6519
1388	7014	8760	6309
1389	6046	8087	6733
1390	6520	6399	7389
1391	8312	6986	8202
1392	5870	9815	7727
1393	9987	6494	6604
1394	6549	7077	7742
1395	7572	6848	7072
1396	7967	6645	7564
1397	7622	6595	6993
1398	6686	6728	7543
1399	9249	8033	7684
1400	7377	8505	7664
1401	6787	6949	6489
1402	6686	7666	6967
1403	7837	7407	7785
1404	7623	6550	7421
1405	9335	7040	7930
1406	7934	7443	5767
1407	7240	7221	7699
1408	6897	8216	7595
1409	7153	7714	5830
1410	7751	7177	7243
1411	8419	7231	9107
1412	7060	6366	6557
1413	8884	6908	8318
1414	7648	8857	7521
1415	7806	8744	6451
1416	8489	7441	7081
1417	7360	7968	6009
1418	7825	6397	8120
1419	9848	7039	7678
1420	7204	7194	8227
1421	7441	7625	7447
1422	9507	7888	7934
1423	9074	7174	6382
1424	6873	7457	8690
1425	8981	9144	7843
1426	7859	7824	6216
1427	6847	8459	7406
1428	7695	6612	8666
1429	7426	7910	7141
1430	10076	8220	6319
1431	7174	8673	6175
1432	8620	7936	6959
1433	7812	7135	7132
1434	8998	7698	6393
1435	7190	5377	7477
1436	7920	6819	6355
1437	7567	8115	7344
1438	8573	6887	7687
1439	7222	7976	7725
1440	9022	6879	7548
1441	6801	6422	6575
1442	7225	8872	8405
1443	7631	6354	8657
1444	8228	6643	8039
1445	7957	6642	7821
1446	6866	9316	7400
1447	7553	7984	7818
1448	8034	6914	8238
1449	6931	9175	8314
1450	6412	7252	6941
1451	7505	7209	6618
1452	7662	6900	9200
1453	7943	7703	6655
1454	8254	6984	8114
1455	7789	7990	6575
1456	10354	7277	7830
1457	6597	6887	6748
1458	6614	6681	6367
1459	7410	8481	7107
1460	6895	7136	7458
1461	6755	7318	6250
1462	7357	7620	7211
1463	9835	7892	7684
1464	7589	7660	7051
1465	8105	7043	7825
1466	8996	6752	7039
1467	9284	6925	7748
1468	6869	7453	8584
1469	9029	7403	6917
1470	9260	8377	8772
1471	7464	8720	8005
1472	6693	7178	7364
1473	7120	7989	6969
1474	8832	6519	6768
1475	6363	7318	8769
1476	8160	7461	6369
1477	7416	8071	7882
1478	7410	6088	7413
1479	7717	7597	7027
1480	7617	6713	6997
1481	7209	7580	7147
1482	6608	8167	8873
1483	8109	7024	7668
1484	8896	8127	8475
1485	7920	7114	7704
1486	8130	7081	7955
1487	8247	7130	7169
1488	7628	6532	8006
1489	7392	7164	7475
1490	8455	6917	7876
1491	6926	7479	7527
1492	7511	7910	7996
1493	7244	7862	7929
1494	7031	7092	6662
1495	8350	6752	6351
1496	7938	14580	8753
1497	6566	7060	6272
1498	8062	7134	6145
1499	7509	7946	7851
1500	8720	7059	8278
1501	7049	7186	7332
1502	8802	7560	4753
1503	7747	7190	6976
1504	7762	6937	7489
1505	7076	7807	6796
1506	7360	7491	8581
1507	7596	9210	8791
1508	7087	9384	7199
1509	7432	7280	7509
1510	7089	8262	7779
1511	6979	7691	9452
1512	7024	6917	7611
1513	7166	7750	8809
1514	7527	8993	8725
1515	8960	7122	14552
1516	6444	8573	8216
1517	7582	6991	8883
1518	7232	7839	7517
1519	5510	8206	7046
1520	7093	7534	8824
1521	7250	7529	6235
1522	9594	7687	7530
1523	8737	7215	6418
1524	6614	6771	6543
1525	7923	6916	7248
1526	7988	8043	7123
1527	8009	7415	7518
1528	7983	8653	7795
1529	9454	6758	7974
1530	7992	6597	8197
1531	6917	8365	7453
1532	8101	5183	5851
1533	6615	8932	7101
1534	6793	7733	7147
1535	6951	7573	7054
1536	7506	7314	7120
1537	6962	7228	7214
1538	4666	7597	8758
1539	7899	7560	6820
1540	7616	8108	7604
1541	7560	8404	6961
1542	8604	7689	4425
1543	7863	6318	7611
1544	8034	7422	5600
1545	7251	6558	7036
1546	8734	7081	6738
1547	6802	6796	9643
1548	7877	8003	6746
1549	6959	8229	7478
1550	6999	9475	7049
1551	7216	7028	7209
1552	8043	6855	7331
1553	7583	7635	8007
1554	7889	8126	9491
1555	7705	6844	8362
1556	8385	7271	7517
1557	7786	7322	8864
1558	8326	8549	7430
1559	6238	6610	6882
1560	9409	7886	7200
1561	6476	7618	6649
1562	7071	7744	8415
1563	8444	7637	7906
1564	8904	8646	9478
1565	7412	6697	8978
1566	7355	5801	8580
1567	7760	6947	8192
1568	8410	7022	8128
1569	7208	8606	7706
1570	7437	7250	7691
1571	8912	7240	6718
1572	9096	5984	7390
1573	6799	7633	7738
1574	8756	7599	7776
1575	7843	8562	6941
1576	7625	8518	8648
1577	8210	7743	6395
1578	6975	17574	7810
1579	6967	7819	5942
1580	8439	6952	6061
1581	8247	8795	6844
1582	8797	6719	8363
1583	7509	7875	7747
1584	6304	6630	7765
1585	8235	7661	7589
1586	7658	7583	6440
1587	7175	8247	6759
1588	7498	7212	7661
1589	7714	7948	5242
1590	9124	8396	8209
1591	8015	5740	6950
1592	7717	6249	7965
1593	13359	8890	7081
1594	7296	7144	7391
1595	7500	6939	7523
1596	8074	8368	6348
1597	8586	7730	7443
1598	7461	8412	7312
1599	5458	7482	7772
1600	7930	8756	7173
1601	7469	7327	6494
1602	7061	6884	7580
1603	6237	7083	9797
1604	6887	7145	6925
1605	7729	8384	5989
1606	7953	8435	7092
1607	7562	5798	9699
1608	7550	7157	7188
1609	6334	5023	7209
1610	7586	6756	6442
1611	8777	6155	6864
1612	8786	7956	9739
1613	7756	8031	6651
1614	7449	8210	6630
1615	7054	7168	8539
1616	7624	7680	7241
1617	6755	8772	6829
1618	6552	7898	7909
1619	8132	7259	7335
1620	6687	8052	8476
1621	7974	7066	6540
1622	9455	8236	6213
1623	7183	7544	8705
1624	8488	8268	7147
1625	8334	7512	6677
1626	6641	7282	7185
1627	7726	7861	8406
1628	7897	7691	8240
1629	7152	7249	6052
1630	7884	6067	7248
1631	7392	7147	7839
1632	8192	8447	6722
1633	6720	7373	8016
1634	8224	8077	7716
1635	7689	8217	7260
1636	8248	7006	8941
1637	9268	8184	7392
1638	8035	7587	7544
1639	7696	7359	9410
1640	7611	7651	6951
1641	6698	5581	7055
1642	7014	8649	8728
1643	7595	7726	6750
1644	7378	10143	7542
1645	7267	9085	6957
1646	6859	6311	7956
1647	7373	8038	7027
1648	7511	7202	7365
1649	7594	7880	6748
1650	7787	8350	7160
1651	6698	6407	6114
1652	7089	7209	6541
1653	7397	6382	7524
1654	6854	6606	8296
1655	7320	6415	5571
1656	7496	7031	8068
1657	8307	7226	7509
1658	6489	7192	7267
1659	6560	6267	6217
1660	7112	7816	6401
1661	7931	7249	7078
1662	7158	8224	15133
1663	8331	6994	7727
1664	8071	5961	8419
1665	7581	8943	8247
1666	8299	7941	6426
1667	7530	9410	6733
1668	7230	7596	7018
1669	7566	7239	7487
1670	7748	6194	8165
1671	7985	7640	7303
1672	6408	7409	6684
1673	6901	7113	6721
1674	8385	6845	6543
1675	8896	8536	5781
1676	6511	8706	7566
1677	7235	7159	7713
1678	7207	7131	7793
1679	7011	8280	6456
1680	7927	7856	7799
1681	6954	7595	6617
1682	7235	5791	6842
1683	7476	9594	7620
1684	8194	6728	7344
1685	6810	8216	8427
1686	6955	7696	6848
1687	7690	6917	7300
1688	8407	6843	7253
1689	8166	6165	7199
1690	8558	7423	8306
1691	8434	6588	7225
1692	7165	7089	6249
1693	9316	7626	7571
1694	7370	8153	9180
1695	7311	6847	8218
1696	7059	7026	6874
1697	8449	7923	6888
1698	7332	7633	7619
1699	7785	7297	7194
1700	7524	7880	8084
1701	7261	7679	8469
1702	9062	7500	7163
1703	7153	7206	7756
1704	6823	6997	7787
1705	6722	7617	7302
1706	6441	7714	8612
1707	8427	7537	9125
1708	7481	5937	8190
1709	7918	7855	7676
1710	7622	7428	5474
1711	7129	8197	6772
1712	6636	7926	6598
1713	8238	6931	15399
1714	7510	6702	7898
1715	7278	7504	6682
1716	8568	6899	6571
1717	8234	7416	6989
1718	7978	7639	6914
1719	7875	9330	6537
1720	7453	6934	7219
1721	6861	7366	7234
1722	6672	7430	7504
1723	7202	8494	7203
1724	6172	6980	7703
1725	8820	7046	8153
1726	9343	9304	6628
1727	7556	7460	7619
1728	8996	7244	7459
1729	9152	6932	6595
1730	7276	8267	6740
1731	7043	6498	6966
1732	8082	6734	7831
1733	8370	7668	7179
1734	7090	7161	7394
1735	7708	10745	7147
1736	7917	7905	8817
1737	6830	8322	7408
1738	7876	8926	1263
1739	10679	8157	5709
1740	7160	6690	7793
1741	7789	8327	7720
1742	7080	9018	6735
1743	7036	7513	5973
1744	9001	7906	7259
1745	8225	7339	7251
1746	7098	6885	8984
1747	7380	7419	7674
1748	8532	7651	7955
1749	6121	6117	7163
1750	8757	7406	7787
1751	7154	7579	6735
1752	9380	7786	8906
1753	8306	7881	8270
1754	7335	6137	5748
1755	6949	8318	8909
1756	8165	7613	7680
1757	7588	7631	6725
1758	7409	8339	8277
1759	9886	7024	6904
1760	9198	7208	9320
1761	9559	8489	8460
1762	7459	8952	8292
1763	6360	6222	8234
1764	8205	7474	8247
1765	7367	7493	8586
1766	7761	8021	6504
1767	7067	8981	8567
1768	7604	7109	7017
1769	7640	7256	6609
1770	9416	6512	8944
1771	7872	7243	7247
1772	7856	7062	7304
1773	6989	7444	6088
1774	6468	8025	6803
1775	9155	7537	8457
1776	7605	7304	6622
1777	7579	7770	7929
1778	6947	6151	6908
1779	6936	6944	7084
1780	7319	8349	7596
1781	7294	7710	8739
1782	8598	7858	4378
1783	7847	8052	7822
1784	6789	5553	8308
1785	6251	6479	6655
1786	7447	6676	7200
1787	6372	6821	6796
1788	8064	7031	9270
1789	6583	7845	8258
1790	7283	7234	7438
1791	9289	7073	6892
1792	7383	9426	7347
1793	7212	7961	7272
1794	8155	7434	7878
1795	7749	7786	6488
1796	7792	7840	8874
1797	7690	6590	8203
1798	8593	10035	7389
1799	7274	5959	7214
1800	6922	8600	7047
1801	7089	8022	7400
1802	6992	6933	6548
1803	7860	7497	6325
1804	7774	6284	6938
1805	7289	7406	6571
1806	7091	7891	7376
1807	7048	7131	7427
1808	6470	7569	7031
1809	6860	7270	6765
1810	7441	7935	7804
1811	7442	7203	7291
1812	7402	8205	4696
1813	7922	7735	7560
1814	7363	7350	8227
1815	8019	7383	7652
1816	7337	6666	6877
1817	6952	8778	7493
1818	7613	7812	6714
1819	4078	7635	7770
1820	8622	7478	7358
1821	8101	7894	6835
1822	8449	8585	7708
1823	8144	8015	7408
1824	8207	8466	7160
1825	7889	6474	8973
1826	6866	8720	7340
1827	6180	7360	6888
1828	7841	7204	7858
1829	7024	8538	8416
1830	8576	6409	7145
1831	7289	6980	8280
1832	9477	8497	7028
1833	7647	9660	7211
1834	8726	8431	8696
1835	6997	6824	8433
1836	6447	6383	6758
1837	6463	6555	7441
1838	8378	6611	6553
1839	7957	9049	7672
1840	7900	7915	7978
1841	7484	8231	7116
1842	9173	8126	6490
1843	7505	7082	8126
1844	7551	8134	6443
1845	7032	7098	7793
1846	6964	8718	8665
1847	9361	8340	7458
1848	8351	7532	6855
1849	7849	6615	6814
1850	8264	8152	6707
1851	8803	6328	9693
1852	7390	8174	5468
1853	8962	7137	7658
1854	8850	7468	8069
1855	8324	8659	7318
1856	7104	9054	9144
1857	7875	6753	8037
1858	8337	7162	6689
1859	5068	7213	7950
1860	7264	7307	7366
1861	7601	7608	9136
1862	9135	7201	7388
1863	7878	8962	7196
1864	8071	7611	8591
1865	6191	8677	8105
1866	7123	8671	7342
1867	7582	8386	7574
1868	8708	7951	5514
1869	8392	6452	6959
1870	6847	6900	7601
1871	7071	8426	8460
1872	6886	6626	6606
1873	7483	7665	6639
1874	6647	7609	8446
1875	6036	6709	7911
1876	7988	7156	6947
1877	7586	7330	7212
1878	6845	7886	7575
1879	8119	7673	10416
1880	7186	6313	6943
1881	6693	6909	7827
1882	7221	7638	7060
1883	7170	7430	8989
1884	7470	6008	6815
1885	7284	6448	7595
1886	6534	8270	8193
1887	6708	7258	9063
1888	13820	7535	5450
1889	7109	7415	8256
1890	7544	8678	8269
1891	7303	8466	7757
1892	8150	6529	6752
1893	8563	7097	6698
1894	8021	6428	7259
1895	7226	7169	7788
1896	6312	6737	6626
1897	7849	7111	7492
1898	8151	9028	7754
1899	8086	8128	8184
1900	7813	7760	6843
1901	7854	7580	7129
1902	8105	6616	7266
1903	8667	7341	7899
1904	6920	7245	8632
1905	7201	7024	6861
1906	7556	7277	8113
1907	8298	6689	7992
1908	7505	7232	6283
1909	7940	8054	7094
1910	7353	6233	8215
1911	6743	7228	7567
1912	9979	7899	6985
1913	7736	7997	5767
1914	7434	8992	7329
1915	6910	8361	7895
1916	7913	7268	6638
1917	7343	9232	6763
1918	9573	7553	7335
1919	9591	7900	9022
1920	5929	7224	6855
1921	6797	8897	8537
1922	6651	7410	9286
1923	7898	5594	6329
1924	8754	6887	8338
1925	7190	7329	6651
1926	7947	6572	6583
1927	6640	8005	7346
1928	6684	8236	7341
1929	7746	6535	6511
1930	13277	6935	9496
1931	1422	7130	6995
1932	6697	7873	7984
1933	8484	8721	7104
1934	7587	7041	7824
1935	7932	7802	8224
1936	7132	9083	7559
1937	8462	9355	7588
1938	8535	8427	6318
1939	15352	7131	7449
1940	9601	7308	9530
1941	6771	7449	6909
1942	7215	7932	9779
1943	6865	7981	8135
1944	6851	7458	6594
1945	8364	9045	8214
1946	8410	7244	7748
1947	7394	8414	6525
1948	6952	9916	7453
1949	8177	6711	7200
1950	7697	7376	15973
1951	8524	7381	8187
1952	6905	6344	7291
1953	8261	7216	8086
1954	9998	8381	6778
1955	7278	6770	8936
1956	7894	8993	6605
1957	8362	6508	6415
1958	6431	8991	8833
1959	8531	7186	8266
1960	8165	7534	8693
1961	7198	8053	6439
1962	7249	7163	7473
1963	7763	8729	7544
1964	6746	7741	7521
1965	8812	6564	6374
1966	6748	7728	7662
1967	7548	7693	6541
1968	8301	7468	9538
1969	7071	6879	7488
1970	8864	8328	7659
1971	6599	8852	6934
1972	7848	6077	7081
1973	8750	6899	7930
1974	9021	7613	6014
1975	7360	8032	7780
1976	7377	7340	7252
1977	7182	7064	6678
1978	6729	6509	8162
1979	5815	8580	7347
1980	8124	8846	6869
1981	8856	7154	7568
1982	8190	7465	8786
1983	9254	6923	5638
1984	7233	8506	6982
1985	9484	6033	8689
1986	8585	7100	5520
1987	6871	5828	7285
1988	9440	7158	7662
1989	7066	7730	7617
1990	7552	6555	7671
1991	7846	7021	7334
1992	7741	9956	7851
1993	7155	6725	7210
1994	8667	7375	5994
1995	6711	6726	8697
1996	7047	7263	7059
1997	8102	7280	6685
1998	6824	7306	7562
1999	6938	7625	7347
[truncated: 501 more rows]
