# Supplementary material for: Design and analysis of a performance monitoring system for a seed metering device based on pulse width recognition
Source: PLoS One. 2021 Dec 22;16(12):e0261593. doi: 10.1371/journal.pone.0261593 (PMC8694462; doi:10.1371/journal.pone.0261593)
Supplement: S4 Fig — (XLSX) [file pone.0261593.s004.xlsx]

## Sheet: Sheet1
Seed serial number	6 km/h Pulse width (μs)	7 km/h Pulse width (μs)	8 km/h Pulse width (μs)		Pulse width (μs)	6 km/h Pulse width ditribution quantity	7 km/h Pulse width ditribution quantity	8 km/h Pulse width ditribution quantity
1	10331	10153	8979		1-1000	0	0	0
2	19384	14482	16184		1001-2000	1	1	0
3	16514	9845	15983		2001-3000	4	1	0
4	11274	10049	8152		3001-4000	1	0	0
5	16453	14323	26274		4001-5000	0	4	2
6	15602	11304	10645		5001-6000	3	1	1
7	12448	11989	11784		6001-7000	10	10	10
8	18362	8326	13837		7001-8000	48	64	73
9	14902	17259	14300		8001-9000	169	140	168
10	11023	9647	19179		9001-10000	188	191	184
11	13767	16087	19796		10001-11000	191	187	216
12	15778	21705	12979		11001-12000	189	172	249
13	15577	11254	16511		12001-13000	194	191	190
14	16175	13784	17822		13001-14000	152	152	142
15	18537	14481	11837		14001-15000	109	112	95
16	14745	8824	8108		15001-16000	87	104	54
17	14286	16844	19358		16001-17000	71	72	50
18	16555	11938	15668		17001-18000	13	19	15
19	13334	8856	11907		18001-19000	18	22	13
20	15427	13760	19291		19000-20000	10	17	12
21	8285	7721	11552		20001-21000	10	13	7
22	2286	10499	19723		21001-22000	11	12	6
23	12561	9270	21943		22001-23000	6	6	7
24	13258	11056	17483		23001-24000	6	2	3
25	10448	11554	21548		24001-25000	4	2	0
26	16602	12331	14955		25001-26000	2	4	0
27	10777	21657	9658		26001-27000	2	0	2
28	13106	14115	10193		27001-28000	0	0	1
29	10603	8997	17214		28001-29000	1	1	0
30	17056	8248	10695		29001-30000	0	0	0
31	20176	8590	16386
32	12926	9360	16439
33	16954	13689	17384
34	12813	14673	10228
35	10556	15347	18108
36	15970	16660	15814
37	13824	11615	11083
38	13470	22476	14310
39	15402	13640	19300
40	11499	14741	12572
41	14457	9190	12626
42	14092	19215	13109
43	16535	13741	13224
44	12649	13615	8852
45	18255	13182	9225
46	8950	11467	11780
47	15222	14546	12014
48	13852	6746	16987
49	20630	11109	13929
50	9840	10964	11608
51	12588	17349	13421
52	16236	14059	21651
53	22104	19813	9643
54	15032	10856	20229
55	16300	12411	7998
56	16406	10034	14534
57	20443	11881	9757
58	20679	13654	11515
59	11556	9265	8661
60	14934	13737	8453
61	28253	15678	10337
62	23454	14709	12140
63	22231	12756	16385
64	13917	9207	13247
65	8785	13152	16744
66	24000	9806	17946
67	15782	13010	11268
68	10362	16068	22784
69	16053	13977	11891
70	14229	10854	18406
71	6409	11564	11193
72	13928	10105	14362
73	10842	13539	12196
74	11850	19610	12881
75	12876	4410	11394
76	11368	16315	15874
77	15151	11486	7956
78	11174	13350	8520
79	12387	8312	16373
80	10774	15257	15411
81	23653	10374	8630
82	13101	9644	15735
83	14629	16329	12291
84	16687	7361	14730
85	16607	12679	19121
86	17958	7140	20708
87	15197	10418	14016
88	14861	12170	19955
89	16186	11635	10891
90	13917	9558	9889
91	8998	11882	19578
92	14707	12441	11196
93	14939	12488	11226
94	11058	10270	11188
95	25774	12328	16110
96	11276	16072	17577
97	11542	13798	10487
98	18478	12152	15103
99	7176	10253	7921
100	21335	12647	7967
101	8927	11274	10788
102	11669	11020	11387
103	15407	11333	16679
104	14181	15698	13816
105	11517	10791	18178
106	14678	11831	13381
107	26421	11755	13239
108	12682	15447	7591
109	13570	15665	14674
110	9487	13484	8771
111	13886	18638	16186
112	15632	18859	12016
113	8850	9738	13805
114	9225	10101	12329
115	10648	12339	11883
116	9669	12975	14067
117	8468	15598	7856
118	12011	11369	13132
119	8224	9045	15095
120	10953	12054	13181
121	8797	9045	11405
122	20475	10480	17903
123	11432	11798	12516
124	8966	16100	16833
125	16314	9696	11952
126	8914	14347	12106
127	11237	10449	12222
128	13369	13063	14889
129	12045	10921	14846
130	18595	10802	16786
131	15396	10559	10123
132	23914	14815	22315
133	14176	13379	13072
134	2993	15243	11260
135	16147	11207	13204
136	17465	4021	13073
137	12692	13449	18163
138	22636	11113	9511
139	15094	7013	13894
140	14180	11829	9610
141	8204	9891	13388
142	9885	14407	9724
143	14164	7599	9242
144	14139	13165	12380
145	15072	10179	18120
146	20137	14038	14375
147	13546	15081	15575
148	9931	13127	15687
149	9325	9446	11310
150	14317	14852	15728
151	16056	13374	12505
152	21885	9605	11828
153	15521	12637	13516
154	10725	10654	8851
155	10096	11684	13689
156	15111	16457	9721
157	16154	14542	11839
158	15735	14285	23474
159	14882	14496	18047
160	9314	16753	8899
161	8513	12774	16319
162	10045	8690	10255
163	10285	7403	11698
164	18023	17124	15344
165	10815	8715	14228
166	15953	12429	10965
167	14505	12712	10565
168	10075	20227	8167
169	15504	13182	13377
170	19750	15189	11021
171	8995	12747	16676
172	15036	11899	11192
173	12928	12995	11200
174	8734	13594	12103
175	14122	11707	19797
176	16567	15516	15985
177	12069	9450	13575
178	19117	11064	13190
179	8696	10861	11290
180	18554	10572	9263
181	10475	8979	13300
182	10670	11006	13659
183	14186	9438	5024
184	14765	8774	7614
185	11558	15349	11776
186	10286	8300	13735
187	10656	10780	9327
188	16226	11594	12713
189	11500	14342	9685
190	15599	9334	14141
191	8846	9020	14514
192	12019	7806	9510
193	11757	8744	17094
194	12741	15516	14315
195	12878	16856	7260
196	8441	18695	15972
197	11905	10472	26228
198	11888	13260	16924
199	11681	8973	9226
200	16951	9681	11296
201	14839	10658	12957
202	12456	12686	8446
203	10381	17408	12056
204	16590	13813	13912
205	12423	9677	9982
206	17342	20480	9869
207	13966	9543	8826
208	22035	15212	11502
209	8390	9713	8429
210	15572	13451	9737
211	7925	12580	11688
212	12140	9958	11416
213	11793	10206	12530
214	8895	9963	13499
215	8162	13317	14368
216	9887	8219	9954
217	12325	12641	12471
218	13278	14007	11233
219	21182	12690	13817
220	13469	9932	14991
221	12810	14004	11954
222	16588	9623	12426
223	2664	8735	12223
224	13498	9690	13460
225	18087	9119	12590
226	11653	9009	12230
227	12801	8709	15385
228	14039	16257	13610
229	16153	13324	13958
230	7640	8877	12037
231	9961	13554	14091
232	20957	10723	12335
233	8777	9970	10873
234	10253	10353	13113
235	10132	12396	8591
236	10447	12790	9479
237	13973	12576	6965
238	10206	9796	15147
239	14799	12426	13567
240	15140	10807	11820
241	23271	10491	14852
242	17806	8079	11623
243	10557	11131	8840
244	13730	7435	16251
245	5089	12527	15358
246	11285	14568	9031
247	8851	8388	12176
248	12131	8759	9695
249	12158	14401	10510
250	8059	14665	7977
251	8389	16423	10874
252	11476	11876	11382
253	13931	10354	11424
254	16811	7810	13764
255	16309	16044	13021
256	9214	15318	12843
257	9407	9097	11698
258	15544	10018	9242
259	8702	11233	13497
260	14432	11606	10618
261	15780	13842	20165
262	9898	8332	11996
263	25511	9202	11789
264	8898	12216	11871
265	14019	13766	14016
266	13199	11679	9934
267	13431	12915	11966
268	13187	9948	12202
269	11415	10642	13067
270	10435	15003	11267
271	12803	14945	7226
272	11931	13785	14859
273	14764	12822	8016
274	12945	14740	15511
275	18608	13445	11374
276	12851	10924	12101
277	8561	13649	12920
278	15730	12964	12990
279	10254	15223	13419
280	16730	12476	12251
281	21384	11520	12897
282	8269	7125	9426
283	8495	2774	11021
284	15938	9978	11628
285	10264	9621	9733
286	17011	15707	12178
287	13015	10575	8948
288	16509	13005	11099
289	14608	19036	11289
290	12349	12741	8463
291	9953	11948	12354
292	12266	7716	14210
293	8704	7261	8077
294	9493	8639	7222
295	9248	15431	18128
296	10519	7745	8463
297	11613	9108	15121
298	12540	14249	10243
299	13293	14492	10167
300	12923	17661	10784
301	12833	11692	11115
302	9219	12459	9808
303	12697	14065	14235
304	10075	8804	8106
305	7538	9503	10922
306	11149	12191	17094
307	16705	11119	9139
308	11704	14499	11823
309	13155	15780	10782
310	13475	11791	10928
311	11969	11196	15388
312	15233	9263	15843
313	12517	12610	11344
314	13259	9971	12332
315	8783	12270	9945
316	12074	12333	13635
317	12625	11429	9094
318	9062	8098	12445
319	13565	15441	14974
320	15384	10559	11692
321	9791	12033	13820
322	11719	9430	14320
323	10087	12433	12157
324	8793	9525	8636
325	10838	7545	11564
326	11269	8368	18555
327	9089	13519	13305
328	8152	9400	7514
329	10828	6728	10693
330	9416	13337	12141
331	16995	8737	14890
332	13457	11644	16903
333	14760	11377	11892
334	7138	9506	10378
335	15217	10864	10996
336	12557	12160	16680
337	11011	11667	8080
338	16799	9538	12946
339	12737	9295	9753
340	7866	9474	11481
341	13027	8553	12484
342	9724	8614	12112
343	14121	10521	11326
344	12818	12923	9998
345	10052	8917	15535
346	11912	10762	12150
347	10111	9266	11141
348	12290	14507	9556
349	9882	9593	10573
350	13694	9723	7815
351	9126	10626	13283
352	11178	8056	11601
353	8444	10090	9409
354	11842	14998	9470
355	11697	8638	11690
356	11369	12796	9966
357	9672	8489	13842
358	13957	12102	12457
359	12176	8177	22075
360	14384	8403	15422
361	13749	10264	10280
362	12977	11576	14824
363	13553	10980	9989
364	13709	12601	12046
365	12586	7146	8979
366	12985	13980	9446
367	13094	9693	10844
368	14948	8747	9549
369	12135	12139	9441
370	10947	9184	7663
371	19402	8925	12591
372	11694	14613	8551
373	9136	7617	14397
374	8914	12460	7975
375	12528	9938	10922
376	10815	9229	11986
377	15507	11834	13798
378	8999	15212	10571
379	8434	10582	15315
380	16807	13540	9973
381	14142	14719	13458
382	10084	8930	12167
383	11410	13096	9280
384	16548	9637	7988
385	15185	8855	10223
386	8094	12270	11868
387	14447	12628	14436
388	3968	14407	11828
389	10120	12591	14297
390	9908	12626	10969
391	10201	14291	10586
392	11545	12585	12867
393	12960	9051	6363
394	18008	8421	9984
395	10317	13703	11462
396	10809	8328	7796
397	11628	12402	9493
398	8450	8213	13494
399	15313	11815	8586
400	14284	9791	12465
401	12006	11339	7493
402	15689	13324	11304
403	10749	8678	13308
404	11412	9103	9559
405	11669	10514	10834
406	11143	12777	12346
407	8813	11944	13545
408	11665	7718	7046
409	7921	7029	9178
410	13556	11415	7815
411	15772	12139	10137
412	9321	9981	11190
413	15314	13587	13653
414	9520	10906	12555
415	10602	11386	11068
416	9421	12253	8491
417	9259	7611	7524
418	11105	9184	13947
419	8442	8738	8106
420	8706	8347	13977
421	8157	10303	13182
422	11653	8720	15089
423	9380	8965	10859
424	12517	10249	14806
425	8131	10136	11307
426	10752	8606	14726
427	15703	11372	9815
428	14072	7926	10956
429	9678	12454	10703
430	13850	11238	8832
431	12322	12301	12683
432	8949	10056	14882
433	12282	12040	8313
434	14291	13090	11663
435	10427	7611	12784
436	14001	11810	8539
437	13794	8493	9732
438	9111	9360	12042
439	14115	11916	12791
440	9884	10225	15478
441	12065	6413	17580
442	12338	8374	15629
443	10988	12771	12340
444	16352	8786	9652
445	16274	8528	11148
446	9275	12421	9187
447	9773	10918	14441
448	9027	21716	8681
449	10484	15599	9821
450	8659	8043	11767
451	9763	13868	18170
452	12754	6796	11236
453	14847	21028	7254
454	8556	9141	9473
455	7864	11439	12458
456	9196	13016	8589
457	14922	8464	12662
458	10136	11098	8996
459	9047	13245	11115
460	14727	9852	14829
461	9537	13960	12893
462	10247	10705	9790
463	13920	9985	12813
464	9912	13264	8320
465	13337	11188	13990
466	12764	11972	10664
467	8588	17069	10310
468	8677	7910	10608
469	16206	9362	11993
470	9550	12118	10146
471	8905	8792	10832
472	10093	10663	16086
473	12169	12661	8882
474	10427	9549	9626
475	14246	11234	9854
476	9557	8717	8726
477	11349	13901	6503
478	10074	12146	13957
479	12098	14645	8065
480	9373	14078	14063
481	14079	14291	11372
482	14001	11695	13349
483	9123	12633	8363
484	6931	7498	8672
485	15577	14219	14288
486	14098	10895	8998
487	2948	11410	15113
488	9545	10988	10006
489	11071	9095	16084
490	8071	13559	12712
491	8986	14226	9132
492	8471	11582	12956
493	8699	10157	13610
494	12215	11975	13438
495	13776	12917	13169
496	12978	7572	10395
497	8625	8966	9732
498	11931	14255	12489
499	9450	13920	12535
500	9632	14126	9596
501	12498	8889	15051
502	11060	10026	9624
503	11911	12302	11379
504	7561	10796	11065
505	8090	12727	22799
506	9614	11996	8285
507	9892	12175	11857
508	14119	8338	10674
509	12630	10601	8127
510	10161	9012	13088
511	11315	12811	14047
512	13924	10841	10386
513	10533	10883	13839
514	11378	9091	9099
515	11850	11995	9955
516	14086	11032	9556
517	9972	12522	10590
518	14440	7874	10259
519	8915	8783	8498
520	9461	10340	6903
521	10786	11145	14364
522	11393	12450	12814
523	9781	9762	9166
524	8222	12014	10275
525	7915	10517	8285
526	16031	12010	13117
527	10005	15185	12557
528	9505	17664	9335
529	8974	15334	11803
530	7991	15505	8855
531	10632	10142	15403
532	13205	13355	13920
533	16355	12698	14071
534	7072	15461	10790
535	10472	11589	12072
536	11768	15682	10982
537	10470	11708	13101
538	12302	11943	10145
539	10716	9296	12349
540	13171	11076	4240
541	12252	9264	11755
542	11384	10667	13244
543	8895	12911	11444
544	8372	10649	7377
545	12091	9911	13700
546	12753	8751	10309
547	8116	9082	12288
548	10243	16327	12760
549	9228	8816	13354
550	12262	10133	13546
551	9499	12285	10444
552	8913	15289	9262
553	8921	18316	12070
554	13985	14937	11799
555	9835	11479	10279
556	8612	10059	22825
557	9828	16053	11947
558	10483	14241	9058
559	12242	9713	10093
560	11202	14356	10708
561	9340	10463	10735
562	11683	11639	11671
563	11857	13762	8338
564	11162	12161	12082
565	10302	10984	12699
566	12244	7916	15409
567	8400	9972	11740
568	13003	10715	11076
569	13144	11133	8135
570	13951	14614	12182
571	11101	10635	8059
572	8842	9665	12765
573	15877	13789	7890
574	8190	14397	12367
575	10111	15431	8739
576	11554	8984	8538
577	12001	14325	9022
578	12343	10020	11355
579	12245	16178	10694
580	10728	18889	8305
581	14157	10491	10937
582	11688	21627	14631
583	8654	19229	9094
584	9117	9206	14601
585	12402	14962	11051
586	10694	8603	9910
587	15331	14120	10506
588	9830	10506	9330
589	12461	22460	11324
590	12737	10212	10927
591	8768	15706	8504
592	10860	11998	8444
593	10125	12523	10931
594	9809	16958	13123
595	10056	8290	11091
596	10882	9738	11259
597	10131	9489	12674
598	9692	16783	10440
599	12419	9866	13772
600	10111	14239	12844
601	11438	9456	11351
602	12863	15356	10268
603	10415	13628	10167
604	21956	9789	9063
605	8705	15567	11009
606	10062	20855	10949
607	10532	9694	12683
608	13170	11833	10333
609	13725	14608	10544
610	8975	22287	13601
611	9289	13648	11831
612	13342	12483	13764
613	11336	11425	9738
614	13469	12751	12932
615	16612	19094	11248
616	12980	10779	7519
617	8149	13118	10609
618	7682	10238	9144
619	7771	20015	11170
620	11558	9663	8692
621	9416	13375	11793
622	15139	11026	9855
623	13725	9430	12005
624	11943	16510	10064
625	12077	13553	10616
626	7614	13132	10534
627	8419	12039	12272
628	13136	13773	14054
629	11674	11485	13391
630	15213	12039	10366
631	10065	9672	9843
632	10510	15122	11566
633	7551	13508	10448
634	10143	11510	7834
635	8825	16013	11524
636	10283	18309	11161
637	8750	12670	13913
638	12482	9772	8211
639	12389	12692	7537
640	11342	12540	9673
641	9280	11825	12094
642	10690	14698	8774
643	12292	14376	11281
644	9043	10519	13299
645	15812	11536	8355
646	9919	13862	10727
647	9125	9734	11091
648	9637	12467	9078
649	12342	11287	12658
650	9199	15929	13210
651	14581	13712	9282
652	8622	7212	10519
653	10801	10372	12538
654	10734	7444	9097
655	9512	10717	10561
656	13387	7944	14695
657	11948	18099	13284
658	8044	11883	10447
659	11835	10582	11396
660	9082	21691	11255
661	10198	15046	9436
662	9472	13539	10938
663	13859	7482	8923
664	11765	11382	8146
665	10525	9662	9552
666	8557	12682	8718
667	12188	8770	12931
668	10456	9348	8708
669	12465	10100	9568
670	14942	8942	7909
671	10670	12794	11674
672	10592	9297	15135
673	10184	10410	7821
674	9067	11646	20865
675	13400	11920	10425
676	14633	14339	14726
677	11773	19801	14474
678	14585	15612	8323
679	13581	14405	10819
680	8017	12805	13186
681	10153	12696	10359
682	9933	11524	13595
683	10116	14502	11802
684	14579	16757	23211
685	8513	15165	8382
686	10787	17431	11591
687	13892	12134	9627
688	9789	11892	9698
689	11148	10512	11154
690	11152	9114	7285
691	11901	11826	10395
692	12133	11648	11542
693	9597	14369	10081
694	15216	9907	9558
695	9745	14135	15729
696	10479	11766	10771
697	10071	10341	11219
698	13181	13916	16220
699	8762	16690	11609
700	16010	8830	10321
701	10552	10602	9415
702	11825	12021	10105
703	8654	16532	8689
704	10409	12835	8674
705	10068	10441	14902
706	10337	12895	11733
707	12566	9365	10183
708	19611	9508	7807
709	10877	12646	10609
710	11583	8892	11984
711	12988	12946	10379
712	10655	8797	11303
713	12438	11192	11124
714	14188	10946	9893
715	9710	10430	11687
716	9539	10433	10109
717	8534	11503	10663
718	11426	11824	11224
719	10934	10020	10151
720	13830	15394	11846
721	8048	13191	8407
722	8927	12693	7516
723	9014	14975	9729
724	11254	8495	11489
725	11849	11683	11598
726	16171	12868	9822
727	6791	9705	10293
728	7468	13215	9440
729	11118	7148	12409
730	11529	9358	13258
731	11432	10077	9787
732	7488	15119	14234
733	11786	9535	7756
734	8538	6664	8106
735	12681	15319	13368
736	8841	12161	13092
737	13747	8096	12195
738	13881	11151	11368
739	14643	14182	9034
740	15365	9209	10977
741	10442	12733	12658
742	10443	17234	9479
743	6930	11556	8444
744	11626	8428	11334
745	11534	13441	9672
746	7578	7349	13195
747	18518	10609	10789
748	12354	14369	11235
749	12932	13451	9773
750	11079	14941	11052
751	12841	12376	10670
752	14553	16610	10356
753	10243	15614	13530
754	12473	15755	7506
755	13246	13508	12171
756	11808	14013	10831
757	7620	16676	8364
758	9371	13129	9943
759	13445	21513	11218
760	11261	16554	14401
761	11777	12793	11055
762	10993	28022	9587
763	9944	13726	7634
764	11816	15797	10320
765	12997	10529	14708
766	12357	7282	12188
767	10627	15766	10903
768	11238	7620	7865
769	7864	16567	13048
770	13438	12580	11128
771	9025	13062	7902
772	14495	13718	12561
773	8527	14141	11202
774	9811	8647	12515
775	11505	19416	11196
776	9298	15449	10657
777	14792	19910	8914
778	10628	13236	15099
779	8616	15806	13065
780	8150	13701	11060
781	7435	16795	11634
782	8280	12312	10992
783	10654	8692	9425
784	13840	18903	10893
785	14152	13746	9612
786	8583	16690	11020
787	12028	16960	11816
788	8346	12454	8388
789	15860	12004	10992
790	12621	14611	10945
791	1466	13589	14137
792	9096	12654	11714
793	7540	18908	10362
794	13314	25767	9577
795	9119	12529	11150
796	11439	11378	10625
797	7728	9879	9340
798	9193	7051	8538
799	12402	15927	8807
800	9428	12995	13971
801	13326	15153	12493
802	10523	15674	11794
803	12227	16190	11681
804	12450	1572	10357
805	8881	12814	12213
806	13511	15796	8379
807	8012	21577	12293
808	8290	19177	11917
809	8559	14863	11855
810	10248	9815	9633
811	12213	21004	12590
812	9670	15548	14503
813	8877	17662	7669
814	12448	14696	13584
815	12897	15114	12112
816	8226	14335	12224
817	12230	14715	8516
818	13826	18240	15014
819	10877	15330	11622
820	10505	17102	11767
821	14661	7461	10967
822	10774	19793	10022
823	10611	8505	9294
824	14713	11971	12064
825	13588	12336	11561
826	13692	15377	8894
827	11963	14225	10848
828	11784	10626	11616
829	15873	15335	13164
830	10243	18191	12099
831	17983	12833	10506
832	16676	12966	12830
833	10960	23296	11193
834	14110	15528	11963
835	16004	10826	10036
836	13480	14399	14765
837	6526	15023	9291
838	13708	20839	12048
839	14264	16518	9904
840	16047	8093	7818
841	14387	10799	9364
842	13174	8334	12957
843	14167	16651	8228
844	8977	8009	11819
845	11459	8379	9091
846	14639	12659	12482
847	14116	11575	12783
848	16940	15642	13481
849	10643	17927	11063
850	9436	19653	11333
851	10247	6625	9320
852	14409	15028	14105
853	8764	13871	8992
854	17883	12063	10403
855	15956	19018	11666
856	13626	14063	7695
857	15690	16753	11553
858	15014	15777	12726
859	15911	9344	12769
860	14873	18525	8714
861	16945	15482	11911
862	16881	16732	9435
863	13598	15122	9093
864	14152	20671	14015
865	16321	9735	9643
866	10718	21138	11662
867	12797	22761	11152
868	16694	13204	9675
869	10076	16988	13066
870	13827	15012	12810
871	15673	14375	11941
872	13508	18763	9252
873	16040	13294	10577
874	16629	16808	9565
875	16395	13448	9506
876	10495	4868	12846
877	9840	8070	7557
878	14325	22429	10710
879	16119	10519	14837
880	16108	11138	10616
881	9375	21129	7826
882	12450	16192	10260
883	12879	20942	11916
884	9617	14574	12695
885	17288	15762	16222
886	11396	12950	8840
887	8684	14628	15849
888	21120	14056	13585
889	7109	18323	9287
890	7281	11057	10154
891	20235	13126	11703
892	15324	14089	8549
893	18816	13488	12493
894	8268	21585	8848
895	16058	9790	9543
896	10609	9002	11415
897	12794	17632	14793
898	10875	16692	10501
899	13188	8982	7500
900	11508	14312	9468
901	11680	17489	10311
902	10226	25711	9046
903	22011	12299	9571
904	13858	13241	9209
905	23838	10809	13047
906	15795	20859	8790
907	16898	11386	10599
908	20684	22959	12369
909	19561	13272	12059
910	13823	12157	7143
911	16381	13746	9635
912	15741	14659	9874
913	15399	12460	10136
914	22184	18883	8515
915	17285	15875	9140
916	9253	16849	13826
917	11079	25237	13926
918	24919	15319	9573
919	18956	20002	9803
920	14157	16085	11214
921	10605	11886	10139
922	13010	25932	10067
923	14711	8580	6215
924	8763	16781	12781
925	11911	9246	8028
926	11430	16218	12678
927	8210	16769	10914
928	15173	11369	7472
929	21844	11371	8174
930	14832	16178	13803
931	11014	13540	7398
932	12573	11574	14681
933	14287	16556	13157
934	12383	19441	10338
935	13387	7572	8743
936	7124	18627	7900
937	15530	12319	8703
938	10233	15981	12455
939	13193	11233	13196
940	16205	15210	12111
941	16960	10899	13306
942	16699	8749	10186
943	11856	10708	11181
944	16088	10706	10021
945	11903	7655	10765
946	24823	9524	10635
947	14471	10911	10410
948	11006	14430	11778
949	26483	8263	12499
950	11111	14676	7786
951	18003	9201	8392
952	8941	20762	10047
953	9902	19183	8543
954	15791	11188	10819
955	10088	13017	11691
956	9771	12672	10721
957	9988	14566	9224
958	16298	14879	10861
959	14019	14616	8542
960	14756	13171	12444
961	17154	20472	10530
962	16412	9539	13485
963	23698	17018	10935
964	11252	18514	8221
965	12811	13726	11065
966	13779	14971	8864
967	10549	15411	9371
968	11779	11620	12144
969	21143	16774	11568
970	16263	12917	11645
971	10772	10793	10226
972	15868	14709	9270
973	11564	11075	8218
974	8778	13901	8226
975	11547	16772	12111
976	12034	12130	13142
977	15906	14026	7606
978	11734	9719	6851
979	8533	15727	12524
980	9841	9344	7576
981	9298	9533	15752
982	20693	12495	14684
983	12466	15640	12738
984	12441	10000	12244
985	11500	14210	7124
986	10865	8004	7521
987	19669	12767	10511
988	14035	10570	9885
989	9961	15729	8895
990	10162	9676	8544
991	15064	15321	10285
992	15243	8277	10584
993	10028	12894	11688
994	12188	23084	10543
995	19812	19731	11088
996	18087	15382	11470
997	8214	16868	11800
998	12916	12252	7706
999	14602	8760	9594
1000	19501	15468	11265
1001	13041	10081	27005
1002	12399	15305	22270
1003	10803	14691	21414
1004	11633	13675	9340
1005	13734	9150	8806
1006	21820	16302	7669
1007	15131	17722	11225
1008	13871	11761	11190
1009	13326	9284	14588
1010	9702	15200	16650
1011	15428	12296	21358
1012	9743	15773	11021
1013	10329	15476	18850
1014	18463	12875	16040
1015	13168	12839	15896
1016	9384	11813	14645
1017	15538	14482	8967
1018	11867	12315	14803
1019	11916	20902	11489
1020	9914	13073	12993
1021	12231	12104	13160
1022	10504	10646	14604
1023	11720	8736	11376
1024	8977	12495	14680
1025	10376	16745	10278
1026	13772	10516	10150
1027	8724	10543	9283
1028	13156	16055	10521
1029	14448	14347	12324
1030	13137	8667	10172
1031	24318	7841	11437
1032	15702	9230	13992
1033	11709	10915	11752
1034	13779	13935	8626
1035	21938	8985	9964
1036	11817	10999	8872
1037	10406	15368	10610
1038	10978	13445	14340
1039	10266	11118	12332
1040	13443	16517	14460
1041	9104	12857	4218
1042	11359	8166	8456
1043	11483	15304	8376
1044	13755	12709	12502
1045	11125	10602	11405
1046	15091	8005	6063
1047	16674	10193	16116
1048	8611	20069	11371
1049	12876	15494	17028
1050	12546	12483	12386
1051	9872	11979	10754
1052	9335	11302	12148
1053	11644	15393	15157
1054	9270	7813	11376
1055	12728	14086	9074
1056	10129	11678	14183
1057	13832	12603	12807
1058	9072	7811	13461
1059	12693	9438	9972
1060	9059	15035	7911
1061	8166	12711	14396
1062	10081	16223	12335
1063	14470	12960	9553
1064	12241	10037	9404
1065	13863	13516	14918
1066	8847	13336	12645
1067	11452	17737	15480
1068	9181	7412	11175
1069	9815	7861	10727
1070	8419	14940	10262
1071	14387	10010	15819
1072	8618	9255	12362
1073	12815	18716	14850
1074	9196	7510	14407
1075	10734	17450	12553
1076	11355	11384	11391
1077	14355	9416	15773
1078	13057	13312	10672
1079	11838	9954	10240
1080	13390	9691	13004
1081	12489	15076	16608
1082	11215	13903	13317
1083	12328	9423	18351
1084	14250	9258	10798
1085	9354	10326	7368
1086	12087	7871	17722
1087	9707	18694	18826
1088	10682	10377	11535
1089	14765	13325	16243
1090	7863	8335	9226
1091	13718	16065	14387
1092	11464	12028	11935
1093	19852	7326	15467
1094	8416	10471	12492
1095	11934	7640	11517
1096	13671	8616	16477
1097	11754	9794	14139
1098	17186	14725	9810
1099	11966	12766	9697
1100	8276	6362	8086
1101	13909	15507	11625
1102	8932	13428	13556
1103	10974	15469	11026
1104	9010	16477	15503
1105	12647	16159	16962
1106	12154	10290	11331
1107	10941	8819	7832
1108	10189	14095	15074
1109	14316	9743	22583
1110	13757	13083	9469
1111	7563	12038	11441
1112	21545	13950	13159
1113	10680	10964	20938
1114	8751	9623	14129
1115	15498	10470	6832
1116	12289	11736	7762
1117	9240	9280	14219
1118	10844	18792	8914
1119	12041	12149	8008
1120	9498	4278	10192
1121	12066	9160	10154
1122	11135	9897	13960
1123	10901	10883	13841
1124	12076	8966	14283
1125	11460	13571	17996
1126	11601	13607	11878
1127	11043	13309	8445
1128	15804	9622	11046
1129	9244	10818	14125
1130	7714	15680	9664
1131	10142	13433	8866
1132	12739	10980	13531
1133	13000	13871	14530
1134	9590	14475	19375
1135	13136	9910	11055
1136	12139	10931	9219
1137	9345	9960	9749
1138	9770	11383	12157
1139	8265	9840	15791
1140	12805	12945	10071
1141	11060	13924	9260
1142	15607	9386	12376
1143	13382	13066	12645
1144	12083	14941	10724
1145	13419	10842	8227
1146	12957	9982	12524
1147	8323	13728	13441
1148	13036	8683	12018
1149	10869	7677	8291
1150	13067	9706	16183
1151	11977	12099	9048
1152	14598	11520	12665
1153	7304	13641	14715
1154	8898	13894	11693
1155	14844	14996	11182
1156	8521	8265	10050
1157	8964	9336	13378
1158	10888	8886	9829
1159	12377	11314	10354
1160	8222	7560	9732
1161	12601	11322	16799
1162	7793	13925	8818
1163	13540	24078	13231
1164	9016	12941	10523
1165	8710	11478	16489
1166	9408	10564	11361
1167	12035	8899	12139
1168	11496	12082	11302
1169	8641	9041	12166
1170	12317	13605	11084
1171	10412	14594	10808
1172	8836	17694	10676
1173	7190	8116	13545
1174	11894	12741	12279
1175	10843	9307	23113
1176	12009	13594	13504
1177	5997	10246	9322
1178	13279	7631	11025
1179	9254	9370	17312
1180	11472	6907	16028
1181	10073	13164	16070
1182	12041	10844	12182
1183	12039	8743	12168
1184	9315	9282	14212
1185	7170	15736	8363
1186	18326	9913	15219
1187	9164	13086	11885
1188	9131	9034	15756
1189	10149	11785	8875
1190	13034	16268	12939
1191	12099	11359	13341
1192	12004	12876	9313
1193	13668	9672	8846
1194	8573	10945	11283
1195	15655	9894	10905
1196	10387	10937	13589
1197	8514	13896	7811
1198	9828	13277	11849
1199	10380	10306	14320
1200	8503	7703	14921
1201	13641	13985	12787
1202	7192	11416	8941
1203	16951	10135	11265
1204	14113	10710	8483
1205	11140	13086	18097
1206	13320	8820	8205
1207	12954	10248	8974
1208	9707	11783	10279
1209	9066	11213	11244
1210	9259	13556	11336
1211	8286	9777	9741
1212	7687	11517	11769
1213	6405	11714	12880
1214	11204	9667	10384
1215	15516	9600	9082
1216	10241	8787	13229
1217	13288	11969	9658
1218	14404	7709	10347
1219	10960	8366	8485
1220	10488	6539	12345
1221	8551	12537	11737
1222	8175	14193	11267
1223	9099	10757	8712
1224	7978	10182	6985
1225	9800	10415	15008
1226	13397	7952	10608
1227	9689	14169	13012
1228	11163	11174	14095
1229	7682	8113	20023
1230	14486	10818	15769
1231	15979	12976	13410
1232	9763	13549	11379
1233	13082	13232	10972
1234	9538	16363	11446
1235	15104	15890	13927
1236	8815	12300	11934
1237	12499	8381	11086
1238	6396	12312	9857
1239	13313	16094	11649
1240	13068	8659	8267
1241	11563	12259	11220
1242	9922	8864	9646
1243	10345	15345	7729
1244	14948	13015	15539
1245	7619	13434	13776
1246	12006	12666	8255
1247	11760	9047	13344
1248	15814	8963	10224
1249	8376	8176	8032
1250	16360	13112	10342
1251	11099	11874	11956
1252	12042	10981	11816
1253	12437	9261	12745
1254	11319	10536	11362
1255	12869	13988	14202
1256	13873	8841	13063
1257	13339	8250	11355
1258	11829	10986	13557
1259	13064	10586	11264
1260	8637	24575	9539
1261	8245	10872	11850
1262	15495	15235	10432
1263	7404	8584	13764
1264	9575	12908	10494
1265	11338	12080	9298
1266	8250	10432	10477
1267	11791	12576	12127
1268	9184	12618	8832
1269	12036	8283	13044
1270	12738	8741	12436
1271	6982	13752	14349
1272	12174	15548	14226
1273	12693	14707	16436
1274	11080	12656	16189
1275	11417	16990	9816
1276	13218	12625	16166
1277	9318	9939	19978
1278	9203	11856	11540
1279	15925	14294	9741
1280	9041	9761	16294
1281	12419	9721	12135
1282	15263	13335	12755
1283	11784	10302	11542
1284	12164	9245	9963
1285	12688	8836	12611
1286	7965	9338	7083
1287	11430	12464	11422
1288	12490	12629	8380
1289	10989	10938	7909
1290	10927	9447	14106
1291	9714	15346	8932
1292	12456	5149	14232
1293	10809	12118	8555
1294	8759	11317	11665
1295	15176	16111	8573
1296	13584	12112	9379
1297	8032	8958	11422
1298	8802	9212	9824
1299	8868	10448	11139
1300	14181	10344	16542
1301	9737	10335	8323
1302	12767	15085	8713
1303	8646	7767	10424
1304	13411	13233	13102
1305	10809	9505	11953
1306	15372	10010	11172
1307	10125	11443	16563
1308	11998	16703	10895
1309	9880	9124	12868
1310	11039	13413	8981
1311	8580	10671	10235
1312	11611	9945	10429
1313	15191	8064	10303
1314	10241	11950	11360
1315	10559	9805	7428
1316	10534	18087	11797
1317	13023	11948	8350
1318	12039	12635	9510
1319	9719	12822	16322
1320	9323	10693	13144
1321	13653	13306	13602
1322	14134	11353	13124
1323	8950	12575	8563
1324	11792	12127	8860
1325	16608	9634	11694
1326	13153	11281	14409
1327	10574	11068	10353
1328	9274	8300	8922
1329	11560	10417	9854
1330	8465	19291	7982
1331	9827	10534	10930
1332	12488	15266	11500
1333	13826	6833	9727
1334	9983	10435	12491
1335	10956	11765	9084
1336	12873	9218	8137
1337	12827	12617	8023
1338	10976	13177	8232
1339	11388	8476	11356
1340	9823	9497	10397
1341	8894	11232	7751
1342	9542	15428	16103
1343	15191	7612	17168
1344	8839	15266	12607
1345	9360	15680	9935
1346	16892	16304	9124
1347	9136	13096	10356
1348	14982	11066	7447
1349	8419	9077	16050
1350	8540	16673	12810
1351	12244	15491	12507
1352	14123	10699	11816
1353	8216	12255	11933
1354	10714	9239	12004
1355	11720	10449	12228
1356	10555	12116	8322
1357	11280	7807	10358
1358	11510	9544	10988
1359	13403	10707	9942
1360	12106	11469	12690
1361	8057	9142	10726
1362	12736	13801	13420
1363	9660	16075	7187
1364	13259	10870	9754
1365	7630	11460	11769
1366	13262	8995	10370
1367	9301	13225	8915
1368	12808	11169	13410
1369	12676	11532	8413
1370	10403	10730	15002
1371	13110	11466	16135
1372	11065	10392	12454
1373	10360	10212	16831
1374	13811	11030	10345
1375	9723	11151	8551
1376	8126	12096	10764
1377	9511	13056	6866
1378	13370	10612	8366
1379	11035	10470	8084
1380	11538	14248	14102
1381	8059	10974	10436
1382	14465	8375	11738
1383	13851	12833	12625
1384	9009	8358	15083
1385	9385	10088	10385
1386	9145	9539	10725
1387	12952	7372	8377
1388	9916	10941	10075
1389	12457	8391	9998
1390	14065	7711	8820
1391	10507	12242	11068
1392	12461	10718	10406
1393	12795	11676	8068
1394	16600	10549	11793
1395	8689	11882	7587
1396	15163	11058	8803
1397	13760	8843	11111
1398	7600	13491	10889
1399	9443	12675	8815
1400	5506	8319	16474
1401	9503	10897	8125
1402	10519	8342	12390
1403	17463	14496	16054
1404	13200	16438	9153
1405	9623	9333	7744
1406	12215	13319	21145
1407	14879	9133	7909
1408	12804	9299	8365
1409	7537	11564	7330
1410	9132	11729	10908
1411	10381	12255	12852
1412	10032	12797	10068
1413	11913	9820	13023
1414	8039	14327	8445
1415	14486	11261	12164
1416	12054	11652	11311
1417	11887	11179	8641
1418	11645	16422	10433
1419	9056	8737	8457
1420	8325	9859	12122
1421	9744	8774	12160
1422	11063	7558	13929
1423	11933	11924	8110
1424	11975	8466	14668
1425	8477	11564	11008
1426	7629	11271	11682
1427	12649	9224	13732
1428	11049	16413	12534
1429	11371	10850	10763
1430	12462	15063	9164
1431	12305	11240	11782
1432	8099	8268	9070
1433	10591	8287	13814
1434	12749	16863	7806
1435	12790	11779	8230
1436	11228	16100	11117
1437	9904	10326	8437
1438	8338	9824	8171
1439	10899	10039	10554
1440	9481	9326	9754
1441	8011	11973	10089
1442	9207	12594	11682
1443	10265	12522	10168
1444	12334	13018	12276
1445	14770	9915	12729
1446	13582	7226	12088
1447	16628	8324	20366
1448	7078	14548	8759
1449	13849	9693	13997
1450	9247	11422	12340
1451	9188	10544	8973
1452	11984	10027	12921
1453	12052	7161	10033
1454	10404	13440	14896
1455	9908	13199	12841
1456	12525	14735	13166
1457	9941	12931	11005
1458	9413	13273	16298
1459	8217	8921	14237
1460	11248	15143	8290
1461	11061	9575	14718
1462	10322	13204	8139
1463	13727	12013	9877
1464	9879	10266	10875
1465	10980	18429	9544
1466	7339	11123	15442
1467	12271	9931	11743
1468	8548	15758	9859
1469	14518	9582	10322
1470	12710	8725	12796
1471	14150	13072	12105
1472	18033	12332	10423
1473	9031	10890	9720
1474	12575	12807	12601
1475	14043	9687	10343
1476	11767	10585	7741
1477	13956	7791	10369
1478	6667	7470	11841
1479	9412	13083	8227
1480	15012	9601	10831
1481	8548	10507	9653
1482	8992	12048	13507
1483	12207	8065	10166
1484	13552	10410	9872
1485	12657	8166	13182
1486	7645	9142	12608
1487	9189	9768	12138
1488	13070	14990	11177
1489	11501	12639	10467
1490	9852	12551	10040
1491	12086	7606	8037
1492	11184	12111	13520
1493	11680	10697	12043
1494	6814	8759	9504
1495	10783	11575	10767
1496	10450	10005	9094
1497	11468	14065	12986
1498	9995	9920	8883
1499	10998	12780	12135
1500	11649	14782	16554
